# Supplementary material for: Flexible Photodetector with Ultrahigh on/off Current Ratio Based on Monocrystal PbI2 Nanosheet via Micro-Spacing In-Air Sublimation
Source: Materials (Basel). 2026 Mar 9;19(5):1040. doi: 10.3390/ma19051040 (PMC12985976; doi:10.3390/ma19051040)
Supplement: Supplementary file 1 [file materials-19-01040-s001.zip]

Archive with 1 entries (1 files):
- materials-4149567-supplementary.pdf
